# Supplementary material for: Leukocyte subtyping predicts for treatment failure and poor survival in anal squamous cell carcinoma
Source: BMC Cancer. 2022 Jun 24;22:697. doi: 10.1186/s12885-022-09742-7 (PMC9229146; doi:10.1186/s12885-022-09742-7)
Supplement: Supplementary file 1 — Additional file 1: Figure S1. Demographic information related to clinical outcomesin the anal SCC cohort. Figure S2. Natalsex does not relate to clinical outcomes in the anal SCC cohort. Figure S3. Clinical outcomes arrangedby tumor stage. Figure S4. Peripheralleukocyte counts arranged by demographics and tumor. Figure S5. Overall and disease-specific survival arranged bydemographic information. Figure S6.Pre-treatment anal SCCtumors with an inflamed stroma and/or increased neutrophil infiltrating areassociated with clinical outcomes. Figure S7. Overalland disease-specific survival arranged by demographic information. Supplemental Dataset S1. Pre-treatmentlab values, pre- and post-treatment histology results, and select demographicinformation for each individual patient. TableS1. Individualized clinical characteristics of anal SCC cohort. Table S2. Clinical characteristics ofanal SCC patient cohort arranged by clinical outcome. [file 12885_2022_9742_MOESM1_ESM.zip › 12885_2022_9742_MOESM1_ESM/Dataset S1.xlsx]

## Sheet: Pre-Treatment Histology Data
P16 Overexpression	Inflamed Stroma	CD3	CD68	Neutrophil Elastase	Months_OS	Therapy response	HIV	pretx_ANC	Pretx _WBC	pretx_lymph	pre_mono	pre_eo	pre_baso	pre_CD4	Combined Last Status	Months_OS	Disease Specific Last Status	Months_DSS
No	Yes	High	High	High	200	no	no	5.2	7.4	1.7	0.3	0.1	0		Alive	200	Alive	200
No	Yes	High	High	High	38	no	yes	5.3	8.7	2.4	0.7	0.2	0	519	Dead	38	Dead	38
No	Yes	Low	High	High	6	yes	no	7.9	11	2.2	0.6	0.2	0.1		Dead	6	Dead	6
Yes	Yes	High	High	High	200	yes	yes	1.5	3.6	1.4	0.6	0.1	0	186	Alive	200	Alive	200
Yes	Yes	High	High	High	200	yes	no	3.5	6	2	0.3	0.2	0		Alive	200	Alive	200
Yes	Yes	High	High	High	38	yes	yes	3.7	6.9	2.5	0.5	0.1	0.1	71	Dead	38
Yes	Yes	High	High	High	85	no	no	7.8	9.9	1.4	0.4	0.2	0		Dead	85
Yes	Yes	High	High	High	63	no	yes	12.9	14.4	1.1	0.3	0.1	0	29	Dead	63	Dead	63
Yes	Yes	Low	High	High	31	yes	yes	5.8	8.2	1.2	0.6	0.5	0.1	200	Dead	31
Yes	Yes	Low	High	High	15	no	no	16.5	20.9	3.5	0.6	0.2	0		Dead	15	Dead	15
Yes	Yes	High	High	Low	200	yes	no	2.4	5.8	2	0.3	0.1	0		Alive	200	Alive	200
Yes	Yes	High	High	Low	200	yes	no	4	6.2						Alive	200	Alive	200
Yes	Yes	High	High	Low	200	yes	no	7	7.6	0.3	0.3	0	0	3B	Alive	200	Alive	200
Yes	No	Low	Low	High	58	yes	yes	4.4	6.8	1.8	0.6	0	0	158	Dead	58
Yes	Yes	High	Low	High	200	no	yes	2.6	3	0.1	0.3	0	0	143	Alive	200	Alive	200
No	No	Low	Low	Low	200	yes	no	6.8	10.8	3.2	0.5	0.2	0.1		Alive	200	Alive	200
No	No	Low	Low	Low	200	yes	yes	7.5	11.2	2.7	0.8	0.1	0	925	Alive	200	Alive	200
Yes	No	High	Low	Low	200	yes	yes	2	4.5	2	0.4	0.1	0	536	Alive	200	Alive	200
Yes	No	Low	Low	Low	200	yes	yes	2.8	5.1	1.5	0.7	0.1	0.1	23	Alive	200	Alive	200
Yes	No	Low	Low	Low	200	yes	no	3.1	4.1	0.7	0.3	0	0		Alive	200	Alive	200
Yes	No	Low	Low	Low	200	yes	yes	3.3	6.3	2.5	0.4	0.1	0	796	Alive	200	Alive	200
Yes	No	Low	Low	Low	200	yes	no	6.1	8.7	1.6	0.7	0.3	0		Alive	200	Alive	200
Yes	No	Low	Low	Low	200	yes	yes	6.4	8.8	1.4	0.8	0.1	0	676	Alive	200	Alive	200
Yes	No	Low	Low	Low	133	no	yes	9.2	10.1	0.5	0.1	0.3	0	237	Dead	133	Dead	133
Yes	Yes	High	Low	Low	200	yes	yes	4.1	6.4	1.5	0.4	0.4	0	70	Alive	200	Alive	200

## Sheet: Post-Treatment Histology Data
P16 Overexpression	Inflamed Stroma	CD3	CD68	Neutrophil Elastase	Combined Last Status	Months_OS	Diseases Specific Last Status	Months_DSS
Yes	Yes	High	High	High	Alive	200	Alive	200
Yes	Yes	High	High	High	Dead	38	Dead	38
No	Yes	High	High	High	Alive	200	Alive	200
No	Yes	High	High	High	Alive	200	Alive	200
Yes	Yes	High	High	High	Dead	39	Dead	39
Yes	Yes	High	Low	High	Alive	200	Alive	200
No	Yes	Low	High	High	Dead	63	Dead	63
Yes	Yes	High	High	Low	Alive	200	Alive	200
Yes	Yes	High	High	Low	Alive	200	Alive	200
Yes	No	Low	High	Low	Dead	11	Dead	11
Yes	No	Low	High	Low	Dead	15	Dead	15
Yes	No	Low	High	Low	Dead	85
Yes	No	Low	Low	Low	Dead	58

## Sheet: Blood Cts - ANC,WBC,Lymph,CD4
Combined Last Status	Therapy response	Age at Diagnosis	HIV	Natal Sex	Race	pretx_ANC	Pretx _WBC	pretx_lymph	pre_CD4
Dead	no	33	yes	Male	Black	9.2	10.1	0.5	237
Dead	yes	36	yes	Female	Black	3.7	6.9	2.5	71
Dead	yes	37	yes	Male	Black	4.4	6.8	1.8	158
Alive	yes	38	yes	Male	Black	2.1	3.6	1	14
Dead	no	38	no	Female	Black	16.5	20.9	3.5
Alive	yes	39	yes	Female	Black
Dead	no	39	yes	Male	Black	12.9	14.4	1.1	29
Alive	yes	42	yes	Male	White	2.7	5	1.6	153
Alive	yes	42	no	Female	Black	3.1	4.1	0.7
Alive	yes	43	yes	Male	Black	2	4.5	2	536
Alive	yes	44	yes	Male	White	2.6	6.8	3.7	509
Alive	yes	44	no	Female	Black	4	6.2
Dead	yes	46	yes	Female	White	1.6	9.2	6.1	229
Alive	no	47	no	Male	White	5.2	7.4	1.7
Alive	yes	49	no	Female	Black	7	7.6	0.3
Alive	yes	50	no	Female	White	5.6	8	2
Dead	no	50	yes	Male	Black	5.3	8.7	2.4	519
Dead	yes	51	yes	Male	Black	4.8	9.9	2	100
Dead	yes	52	yes	Male	Black	1.6	4.3	1.2	8
Alive	yes	54	no	Male	Black	6.7	9.2	1.5
Alive	yes	54	no	Male	Other	3.5	6	2
Alive	yes	55	no	Female	White	6.8	10.8	3.2
Alive	yes	55	yes	Male	White	7.5	11.2	2.7	925
Dead	yes	55	yes	Male	Other	5.8	8.2	1.2	200
Alive	yes	56	yes	Male	Black	1.5	3.6	1.4	186
Alive	yes	56	yes	Male	Other	3.3	6.3	2.5	796
Dead	yes	56	no	Female	White	7.9	11	2.2
Alive	yes	57	no	Male	Black	2	5	2.3
Alive	yes	57	no	Female	White	2.3	4.7	1.6
Alive	no	59	yes	Male	Black	2.6	3	0.1	143
Dead	no	60	no	Female	Black	7.8	9.9	1.4
Alive	yes	61	no	Female	Black	6.5	8.9	1.5
Alive	yes	61	yes	Male	White	2.8	5.1	1.5	23
Alive	yes	62	yes	Male	Black	4.1	6.4	1.5	70
Alive	yes	63	no	Male	Other
Alive	yes	63	yes	Male	White	6.4	8.8	1.4	676
Alive	yes	65	no	Female	Other	6.1	8.7	1.6
Dead	no	65	no	Male	Black	6.9	8.6	1.2
Dead	yes	66	no	Female	Black	3.5	5	1.1
Alive	yes	68	no	Female	Black	2.4	5.8	2
Alive	yes	72	no	Male	White
Alive	yes	73	no	Male	White
